# Supplementary material for: Early-Life Development of the Intestinal Microbiome in Preterm and Term Infants Hospitalized in the Neonatal Intensive Care Unit
Source: Microorganisms. 2025 Sep 16;13(9):2158. doi: 10.3390/microorganisms13092158 (PMC12472447; doi:10.3390/microorganisms13092158)
Supplement: Supplementary file 1 [file microorganisms-13-02158-s001.zip]

Archive with 1 entries (1 files):
- microorganisms-3747951-supplementary.pdf
